# Supplementary material for: Type 2 lymphocytes restrict type 3 lymphocytes during liver fibrosis and colocalize in fibroblast niches
Source: Sci Adv. 2026 Mar 11;12(11):eaea6805. doi: 10.1126/sciadv.aea6805 (PMC12978224; doi:10.1126/sciadv.aea6805)
Supplement: Supplementary file 2 — Movies S1 to S5 [file sciadv.aea6805_movies_s1_to_s5.zip]

Archive with 5 entries (5 files):
- aea6805_movie_s1.mp4
- aea6805_movie_s2.mp4
- aea6805_movie_s3.mp4
- aea6805_movie_s4.mp4
- aea6805_movie_s5.mp4
